# Supplementary material for: Kidney Transplantation and the Gut–Kidney Axis: Microbial, Metabolic, and Nutritional Implications for Graft and Patient Outcomes
Source: Nutrients. 2026 Jun 24;18(13):2056. doi: 10.3390/nu18132056 (PMC13362717; doi:10.3390/nu18132056)
Supplement: Supplementary file 1 [file nutrients-18-02056-s001.zip]

Archive with 3 entries (3 files):
- Supplementary Method S1.pdf
- Supplementary Table S1.pdf
- Supplementary Table S2.pdf
